# Supplementary material for: Transcriptomic Signature Differences Between SARS-CoV-2 and Influenza Virus Infected Patients
Source: Front Immunol. 2021 May 31;12:666163. doi: 10.3389/fimmu.2021.666163 (PMC8202013; doi:10.3389/fimmu.2021.666163)
Supplement: Supplementary Table 5 — Differentially expressed genes as markers of COVID-19 severity. [file Table_5.xlsx]

## Sheet: TableS5_DOWN
ensemblID	symbol	description	TUBE_INFL.log2FoldChange	TUBE_INFL.pvalue	TUBE_INFL.padj	TUBE_HLTY.log2FoldChange	TUBE_HLTY.pvalue	TUBE_HLTY.padj	TUBE_OXY0.log2FoldChange	TUBE_OXY0.pvalue	TUBE_OXY0.padj	TUBE_OXY1.log2FoldChange	TUBE_OXY1.pvalue	TUBE_OXY1.padj	OXY0_HLTY.log2FoldChange	OXY0_HLTY.pvalue	OXY0_HLTY.padj
ENSG00000186076.5	ENSG00000186076.5	phosphoglycerate mutase 1 (brain) (PGAM1) pseudogene	-0.0204787	1.21066e-19	2.01793e-15	-0.156659	5.37056e-20	2.7445e-18	-0.0403329	1.41895e-13	1.74079e-10	-0.0205588	1.82142e-15	1.51797e-11	-0.0627708	0.037517	0.0796667
ENSG00000093072.18	ADA2	adenosine deaminase 2 [Source:HGNC Symbol;Acc:HGNC:1839]	-1.53541	5.4561e-16	2.84148e-12	-0.71841	6.22647e-05	0.00016497	-0.661971	0.000163386	0.00111795	-0.515893	0.000888315	0.00668764	-0.0153794	0.911194	0.940978
ENSG00000129757.13	CDKN1C	cyclin dependent kinase inhibitor 1C [Source:HGNC Symbol;Acc:HGNC:1786]	-3.58791	6.819e-16	2.84148e-12	-2.30111	2.84962e-08	1.42293e-07	-3.25519	1.31569e-13	1.74079e-10	-1.15476	0.000483964	0.00423819	0.660624	0.016397	0.0407554
ENSG00000021762.20	OSBPL5	oxysterol binding protein like 5 [Source:HGNC Symbol;Acc:HGNC:16392]	-1.71489	2.10868e-14	4.39343e-11	-0.966867	6.09582e-06	1.97521e-05	-0.850044	4.42508e-05	0.000405008	-0.903247	1.81577e-06	8.60271e-05	-0.0472873	0.740765	0.814504
ENSG00000134955.12	SLC37A2	solute carrier family 37 member 2 [Source:HGNC Symbol;Acc:HGNC:20644]	-1.38282	9.99959e-13	1.38894e-09	-0.986564	1.70316e-07	7.3928e-07	-0.716741	9.37861e-05	0.000718725	-0.748054	5.70382e-06	0.000177372	-0.190515	0.181096	0.280453
ENSG00000182578.13	CSF1R	colony stimulating factor 1 receptor [Source:HGNC Symbol;Acc:HGNC:2433]	-1.7924	3.3707e-12	3.51142e-09	-1.52417	7.62009e-10	5.08657e-09	-1.14763	2.74479e-06	4.5163e-05	-0.816628	0.000111632	0.00147791	-0.260239	0.144577	0.23453
ENSG00000133561.15	GIMAP6	GTPase, IMAP family member 6 [Source:HGNC Symbol;Acc:HGNC:21918]	-1.25511	1.24222e-11	9.91e-09	-0.561277	0.00198496	0.00394577	-0.663405	0.000151947	0.00105969	-0.484651	0.00128789	0.00879777	0.130376	0.349354	0.4705
ENSG00000141540.11	TTYH2	tweety family member 2 [Source:HGNC Symbol;Acc:HGNC:13877]	-1.23135	1.7929e-11	1.29931e-08	-1.21579	1.46791e-11	1.34657e-10	-0.936638	1.68244e-07	5.25149e-06	-0.736873	4.54444e-06	0.000152989	-0.210631	0.130927	0.217404
ENSG00000183779.7	ZNF703	zinc finger protein 703 [Source:HGNC Symbol;Acc:HGNC:25883]	-2.22066	5.95425e-11	3.81713e-08	-2.22441	1.32404e-11	1.22355e-10	-2.02614	1.50464e-09	1.69056e-07	-1.25633	1.30522e-05	0.000311166	-0.108268	0.558422	0.667176
ENSG00000197629.6	MPEG1	macrophage expressed 1 [Source:HGNC Symbol;Acc:HGNC:29619]	-1.27811	1.33436e-10	6.95033e-08	-0.805478	2.44205e-05	7.00708e-05	-0.691484	0.000269732	0.00167196	-0.595383	0.000295413	0.00298896	-0.0739101	0.615211	0.715548
ENSG00000074964.17	ARHGEF10L	Rho guanine nucleotide exchange factor 10 like [Source:HGNC Symbol;Acc:HGNC:25540]	-1.56773	1.63527e-10	8.03433e-08	-1.0995	2.76438e-06	9.55244e-06	-0.936336	4.89196e-05	0.000437677	-0.983345	4.05859e-06	0.000142666	-0.0874759	0.584942	0.690204
ENSG00000110324.11	IL10RA	interleukin 10 receptor subunit alpha [Source:HGNC Symbol;Acc:HGNC:5964]	-0.791252	2.38115e-10	1.04445e-07	-0.931841	2.45353e-14	3.81825e-13	-0.610446	7.15627e-07	1.59253e-05	-0.516845	3.33767e-06	0.000125602	-0.294211	0.00505078	0.0153597
ENSG00000159788.19	RGS12	regulator of G protein signaling 12 [Source:HGNC Symbol;Acc:HGNC:9994]	-1.23578	2.70105e-10	1.12553e-07	-0.95609	5.72633e-07	2.25802e-06	-1.15289	3.09065e-09	2.84613e-07	-0.602861	0.000202957	0.00226432	0.194042	0.199102	0.302218
ENSG00000165457.14	FOLR2	folate receptor beta [Source:HGNC Symbol;Acc:HGNC:3793]	-1.73582	3.92847e-10	1.46389e-07	-1.64169	1.1077e-09	7.15627e-09	-1.06748	4.1716e-05	0.00038629	-0.865645	0.000174272	0.0020186	-0.417008	0.032132	0.0702212
ENSG00000108798.9	ABI3	ABI family member 3 [Source:HGNC Symbol;Acc:HGNC:29859]	-1.33339	5.56334e-10	1.89809e-07	-0.632511	0.00186255	0.00372109	-0.842883	3.43864e-05	0.000329398	-0.58377	0.000763702	0.00596132	0.222324	0.184079	0.284279
ENSG00000196126.11	HLA-DRB1	major histocompatibility complex, class II, DR beta 1 [Source:HGNC Symbol;Acc:HGNC:4948]	-1.19222	1.22263e-09	3.23474e-07	-1.42331	9.56193e-12	9.06903e-11	-0.893382	8.76017e-06	0.000112927	-0.654219	0.000174612	0.00201982	-0.405681	0.0129615	0.0335731
ENSG00000168329.14	CX3CR1	C-X3-C motif chemokine receptor 1 [Source:HGNC Symbol;Acc:HGNC:2558]	-1.29341	1.37063e-09	3.46147e-07	-1.08895	3.39966e-07	1.39548e-06	-1.30864	2.34226e-09	2.25669e-07	-0.94293	1.12302e-06	6.12985e-05	0.197045	0.221136	0.328335
ENSG00000156853.13	ZNF689	zinc finger protein 689 [Source:HGNC Symbol;Acc:HGNC:25173]	-0.718146	1.66614e-09	3.96732e-07	-0.849157	6.44437e-13	7.73882e-12	-0.6852	1.05471e-08	7.07585e-07	-0.460371	1.43021e-05	0.000332142	-0.143184	0.138289	0.226868
ENSG00000162734.13	PEA15	proliferation and apoptosis adaptor protein 15 [Source:HGNC Symbol;Acc:HGNC:8822]	-0.956987	2.34791e-09	4.77256e-07	-0.956837	1.65487e-09	1.03541e-08	-0.800691	4.7065e-07	1.14356e-05	-0.6023	2.02291e-05	0.000428435	-0.119589	0.359892	0.481203
ENSG00000169252.5	ADRB2	adrenoceptor beta 2 [Source:HGNC Symbol;Acc:HGNC:286]	-0.854964	6.28386e-09	9.88108e-07	-0.891408	7.95762e-10	5.29069e-09	-0.815844	3.96247e-08	1.84669e-06	-0.55277	1.77908e-05	0.000390181	-0.0626563	0.595459	0.698754
ENSG00000260077.1	ENSG00000260077.1	novel transcript	-0.939617	1.84679e-08	2.24688e-06	-1.04413	2.59286e-10	1.89635e-09	-0.746198	5.9597e-06	8.34058e-05	-0.558064	0.000108333	0.00145386	-0.248375	0.0546006	0.107817
ENSG00000147119.4	CHST7	carbohydrate sulfotransferase 7 [Source:HGNC Symbol;Acc:HGNC:13817]	-1.41178	2.77394e-08	3.12406e-06	-1.12691	4.85493e-06	1.60242e-05	-0.904077	0.000143216	0.00100893	-1.03283	3.44088e-06	0.000128019	-0.123724	0.46997	0.586461
ENSG00000020633.18	RUNX3	RUNX family transcription factor 3 [Source:HGNC Symbol;Acc:HGNC:10473]	-1.00605	2.99048e-08	3.30101e-06	-1.43881	4.02481e-15	7.24466e-14	-1.02894	1.64741e-08	9.71345e-07	-0.9192	2.53799e-08	4.52736e-06	-0.321866	0.0237494	0.0551712
ENSG00000126882.13	FAM78A	family with sequence similarity 78 member A [Source:HGNC Symbol;Acc:HGNC:25465]	-0.54691	3.1465e-08	3.45038e-06	-0.691918	1.88676e-12	2.03682e-11	-0.45073	4.85162e-06	7.12454e-05	-0.439505	8.26705e-07	4.88321e-05	-0.220025	0.00919256	0.0253528
ENSG00000197471.12	SPN	sialophorin [Source:HGNC Symbol;Acc:HGNC:11249]	-0.940785	3.19034e-08	3.4756e-06	-1.33043	8.22323e-16	1.67972e-14	-1.01575	1.18426e-09	1.42009e-07	-0.760694	3.09141e-07	2.46544e-05	-0.263225	0.0483707	0.097845
ENSG00000261655.1	ENSG00000261655.1	novel transcript, overlapping to GPR20	-2.53899	7.82894e-08	7.01574e-06	-2.95391	2.73265e-10	1.98964e-09	-2.38491	3.34627e-07	8.88148e-06	-1.2214	0.000716462	0.00569208	-0.258563	0.221074	0.328306
ENSG00000071575.11	TRIB2	tribbles pseudokinase 2 [Source:HGNC Symbol;Acc:HGNC:30809]	-1.51913	1.5038e-07	1.20506e-05	-0.858332	0.00134918	0.00277735	-1.13689	4.14911e-05	0.000385063	-0.915929	0.000154035	0.00185507	0.220237	0.241148	0.351597
ENSG00000103174.13	NAGPA	N-acetylglucosamine-1-phosphodiester alpha-N-acetylglucosaminidase [Source:HGNC Symbol;Acc:HGNC:17378]	-0.663173	2.06791e-07	1.52513e-05	-0.727768	1.64187e-08	8.54141e-08	-0.381307	0.00200037	0.00814016	-0.496022	1.35812e-05	0.000320185	-0.297563	0.00552041	0.0165226
ENSG00000100385.14	IL2RB	interleukin 2 receptor subunit beta [Source:HGNC Symbol;Acc:HGNC:6009]	-1.09809	2.12981e-07	1.56386e-05	-1.81273	2.66993e-17	7.35577e-16	-1.22054	1.27184e-08	8.18497e-07	-1.06312	4.94055e-08	6.58792e-06	-0.492889	0.00383278	0.0122221
ENSG00000164086.10	DUSP7	dual specificity phosphatase 7 [Source:HGNC Symbol;Acc:HGNC:3073]	-0.662988	2.40234e-07	1.70392e-05	-0.875278	1.03489e-11	9.76756e-11	-0.687085	1.08728e-07	3.79137e-06	-0.527234	6.08637e-06	0.000187113	-0.157915	0.140185	0.229191
ENSG00000132514.13	CLEC10A	C-type lectin domain containing 10A [Source:HGNC Symbol;Acc:HGNC:16916]	-1.44602	2.72169e-07	1.83665e-05	-1.52952	4.42359e-08	2.14276e-07	-0.816527	0.00135895	0.00601941	-0.805529	0.000389274	0.00363701	-0.511906	0.0148234	0.0374643
ENSG00000008838.20	MED24	mediator complex subunit 24 [Source:HGNC Symbol;Acc:HGNC:22963]	-0.596474	3.33668e-07	2.12274e-05	-0.623967	1.30426e-07	5.7941e-07	-0.448028	0.000116323	0.0008515	-0.494105	2.08724e-06	9.26112e-05	-0.150088	0.144657	0.234553
ENSG00000130816.16	DNMT1	DNA methyltransferase 1 [Source:HGNC Symbol;Acc:HGNC:2976]	-0.736174	4.69479e-07	2.73611e-05	-0.898131	1.32163e-09	8.41122e-09	-0.671035	4.23605e-06	6.39551e-05	-0.625413	1.91911e-06	8.81202e-05	-0.175192	0.14135	0.230553
ENSG00000196405.13	EVL	Enah/Vasp-like [Source:HGNC Symbol;Acc:HGNC:20234]	-0.795167	4.67815e-07	2.73611e-05	-1.38637	4.79056e-18	1.58117e-16	-0.984254	1.07629e-09	1.32885e-07	-0.739543	2.73172e-07	2.26205e-05	-0.34689	0.00837182	0.0234524
ENSG00000137486.17	ARRB1	arrestin beta 1 [Source:HGNC Symbol;Acc:HGNC:711]	-0.755517	6.39154e-07	3.4368e-05	-0.984214	1.21706e-10	9.5284e-10	-0.646158	1.79009e-05	0.000198254	-0.631288	3.84392e-06	0.000137196	-0.268318	0.024621	0.0567934
ENSG00000198502.6	HLA-DRB5	major histocompatibility complex, class II, DR beta 5 [Source:HGNC Symbol;Acc:HGNC:4953]	-1.45237	9.04048e-07	4.55247e-05	-1.66976	1.65662e-08	8.60841e-08	-0.834281	0.00156421	0.00673703	-0.828541	0.000567326	0.00476382	-0.598399	0.00767062	0.0217624
ENSG00000131899.11	LLGL1	LLGL scribble cell polarity complex component 1 [Source:HGNC Symbol;Acc:HGNC:6628]	-0.612734	1.09267e-06	5.18877e-05	-0.902356	1.11507e-12	1.26694e-11	-0.592691	2.65335e-06	4.39224e-05	-0.604463	1.55214e-07	1.51292e-05	-0.27189	0.0101216	0.0274321
ENSG00000174137.12	FAM53A	family with sequence similarity 53 member A [Source:HGNC Symbol;Acc:HGNC:31860]	-1.2019	1.15328e-06	5.4149e-05	-1.16984	2.39758e-06	8.40087e-06	-1.08292	9.3208e-06	0.000118144	-0.848696	9.76118e-05	0.00134685	-0.0339582	0.82793	0.882633
ENSG00000083290.20	ULK2	unc-51 like autophagy activating kinase 2 [Source:HGNC Symbol;Acc:HGNC:13480]	-0.774863	1.23113e-06	5.74802e-05	-0.795256	8.68682e-07	3.31483e-06	-0.710031	9.43486e-06	0.000119408	-0.478406	0.000564337	0.0047507	-0.0493528	0.697326	0.780278
ENSG00000100373.10	UPK3A	uroplakin 3A [Source:HGNC Symbol;Acc:HGNC:12580]	-1.48707	1.7415e-06	7.55921e-05	-0.981316	0.000942992	0.00200227	-1.35841	8.71178e-06	0.00011239	-0.848106	0.0007519	0.00588388	0.30308	0.139753	0.228541
ENSG00000169583.13	CLIC3	chloride intracellular channel 3 [Source:HGNC Symbol;Acc:HGNC:2064]	-1.23966	1.7889e-06	7.70476e-05	-1.57211	2.16449e-09	1.32444e-08	-0.941658	0.000145054	0.00101981	-0.93453	4.24109e-05	0.000732543	-0.453701	0.0200554	0.048043
ENSG00000173402.12	DAG1	dystroglycan 1 [Source:HGNC Symbol;Acc:HGNC:2666]	-0.486778	1.90936e-06	8.16032e-05	-0.582246	1.18414e-08	6.30988e-08	-0.36028	0.000372979	0.00216387	-0.355269	0.000107349	0.00144531	-0.197087	0.018899	0.0457812
ENSG00000116990.11	MYCL	MYCL proto-oncogene, bHLH transcription factor [Source:HGNC Symbol;Acc:HGNC:7555]	-1.10632	2.49463e-06	0.000100436	-1.09922	3.04281e-06	1.04357e-05	-0.913115	6.44065e-05	0.000538649	-0.655961	0.000721366	0.00572013	-0.0960006	0.548205	0.658321
ENSG00000163686.15	ABHD6	abhydrolase domain containing 6 [Source:HGNC Symbol;Acc:HGNC:21398]	-0.604883	3.40717e-06	0.000126765	-0.906032	7.64466e-12	7.39531e-11	-0.546496	2.80025e-05	0.000280496	-0.384274	0.000891128	0.00669942	-0.320144	0.00319626	0.0105183
ENSG00000106991.13	ENG	endoglin [Source:HGNC Symbol;Acc:HGNC:3349]	-0.843985	3.95612e-06	0.000138531	-1.12192	3.97384e-09	2.31919e-08	-0.568015	0.00153566	0.00663807	-0.680923	3.81151e-05	0.000678741	-0.460214	0.00314443	0.0103826
ENSG00000180644.8	PRF1	perforin 1 [Source:HGNC Symbol;Acc:HGNC:9360]	-1.13366	4.05906e-06	0.000140951	-0.968307	5.33116e-05	0.000143137	-0.686453	0.00211231	0.00851049	-0.690988	0.000344858	0.00334192	-0.179467	0.335119	0.455645
ENSG00000129187.14	DCTD	dCMP deaminase [Source:HGNC Symbol;Acc:HGNC:2710]	-0.43276	4.48733e-06	0.000153268	-0.82189	2.14988e-18	7.54405e-17	-0.622528	1.29246e-10	2.91117e-08	-0.41635	1.45479e-06	7.36262e-05	-0.188451	0.016454	0.0408788
ENSG00000138172.11	CALHM2	calcium homeostasis modulator family member 2 [Source:HGNC Symbol;Acc:HGNC:23493]	-0.697399	4.51582e-06	0.000153612	-0.724616	3.24136e-06	1.10462e-05	-0.566806	0.00018658	0.00124149	-0.475609	0.000416648	0.00381448	-0.109035	0.375197	0.496206
ENSG00000143374.17	TARS2	threonyl-tRNA synthetase 2, mitochondrial [Source:HGNC Symbol;Acc:HGNC:30740]	-0.477904	6.34572e-06	0.000204585	-0.620813	2.85039e-09	1.70777e-08	-0.356051	0.000623473	0.00326691	-0.303198	0.00122934	0.00846024	-0.242522	0.0062394	0.0183128
ENSG00000188322.7	SBK1	SH3 domain binding kinase 1 [Source:HGNC Symbol;Acc:HGNC:17699]	-0.993311	6.87718e-06	0.000218341	-1.5648	6.01718e-12	5.95926e-11	-1.25301	3.96638e-08	1.84669e-06	-1.01142	7.11114e-07	4.40266e-05	-0.228743	0.17807	0.276872
ENSG00000162104.10	ADCY9	adenylate cyclase 9 [Source:HGNC Symbol;Acc:HGNC:240]	-0.779326	9.38729e-06	0.000274023	-0.871929	9.83635e-07	3.71858e-06	-0.563459	0.000867825	0.00423064	-0.490336	0.00108301	0.00772426	-0.234788	0.0977727	0.17285
ENSG00000151117.9	TMEM86A	transmembrane protein 86A [Source:HGNC Symbol;Acc:HGNC:26890]	-0.897714	9.59376e-06	0.000278835	-0.956862	3.73505e-06	1.25922e-05	-0.816494	5.14414e-05	0.000455596	-0.591031	0.000750438	0.00587796	-0.0807542	0.590739	0.694767
ENSG00000103335.22	PIEZO1	piezo type mechanosensitive ion channel component 1 [Source:HGNC Symbol;Acc:HGNC:28993]	-0.546833	1.63749e-05	0.00042055	-0.905315	3.42707e-12	3.5239e-11	-0.580111	7.12703e-06	9.56468e-05	-0.576074	9.00997e-07	5.14309e-05	-0.285583	0.00925133	0.0254794
ENSG00000015133.19	CCDC88C	coiled-coil domain containing 88C [Source:HGNC Symbol;Acc:HGNC:19967]	-0.563192	1.7424e-05	0.000440704	-0.971756	7.63272e-13	8.98462e-12	-0.727029	7.72262e-08	2.93213e-06	-0.565724	2.768e-06	0.000109477	-0.201299	0.0707925	0.133044
ENSG00000180739.14	S1PR5	sphingosine-1-phosphate receptor 5 [Source:HGNC Symbol;Acc:HGNC:14299]	-1.05556	1.90802e-05	0.000470457	-1.4669	1.90134e-08	9.78437e-08	-1.26824	1.37508e-06	2.64053e-05	-1.03814	8.28087e-06	0.000229278	-0.126303	0.484333	0.600079
ENSG00000112941.14	TENT4A	terminal nucleotidyltransferase 4A [Source:HGNC Symbol;Acc:HGNC:16705]	-0.618396	1.99632e-05	0.000482941	-0.694791	2.15554e-06	7.6249e-06	-0.560983	9.30557e-05	0.0007151	-0.404954	0.00119207	0.00824802	-0.0947976	0.430731	0.550415
ENSG00000160791.13	CCR5	C-C motif chemokine receptor 5 (gene/pseudogene) [Source:HGNC Symbol;Acc:HGNC:1606]	-0.920774	2.00773e-05	0.000484997	-0.794062	0.000310116	0.00072022	-0.953197	1.45579e-05	0.000168174	-0.827818	2.27638e-05	0.000467852	0.167932	0.31951	0.439297
ENSG00000197586.13	ENTPD6	ectonucleoside triphosphate diphosphohydrolase 6 [Source:HGNC Symbol;Acc:HGNC:3368]	-0.504133	2.13793e-05	0.0005098	-0.669273	2.80177e-08	1.40198e-07	-0.383432	0.00114309	0.00524821	-0.405173	0.00019625	0.00220849	-0.252485	0.0135802	0.0348776
ENSG00000258875.6	ENSG00000258875.6	novel transcript, antisense to GPR68	-0.752168	2.14737e-05	0.00051132	-0.738439	4.59952e-05	0.000125045	-0.620364	0.000379688	0.00219516	-0.528357	0.000567322	0.00476382	-0.0648961	0.644032	0.738391
ENSG00000099889.14	ARVCF	ARVCF delta catenin family member [Source:HGNC Symbol;Acc:HGNC:728]	-0.935184	2.23637e-05	0.000528735	-1.39796	1.0181e-09	6.62106e-09	-0.917574	3.96118e-05	0.000370718	-0.880783	1.43075e-05	0.000332142	-0.364515	0.032804	0.0713529
ENSG00000076351.13	SLC46A1	solute carrier family 46 member 1 [Source:HGNC Symbol;Acc:HGNC:30521]	-0.812131	2.92751e-05	0.000659401	-0.674117	0.000531282	0.00117994	-0.827422	2.09449e-05	0.000225814	-0.629296	0.000197906	0.00222434	0.159142	0.287801	0.404134
ENSG00000097007.19	ABL1	ABL proto-oncogene 1, non-receptor tyrosine kinase [Source:HGNC Symbol;Acc:HGNC:76]	-0.553637	3.07837e-05	0.000689653	-0.658896	1.02822e-06	3.87308e-06	-0.404888	0.00210799	0.00849516	-0.408502	0.00058911	0.00490491	-0.217297	0.0532282	0.105545
ENSG00000140598.15	EFL1	elongation factor like GTPase 1 [Source:HGNC Symbol;Acc:HGNC:25789]	-0.445873	3.10174e-05	0.000692167	-0.785283	1.54822e-12	1.70222e-11	-0.487694	1.15338e-05	0.000139876	-0.327225	0.000781097	0.00607244	-0.270084	0.00361696	0.0116385
ENSG00000205336.13	ADGRG1	adhesion G protein-coupled receptor G1 [Source:HGNC Symbol;Acc:HGNC:4512]	-1.12122	3.27675e-05	0.000719589	-1.5531	2.09637e-08	1.07185e-07	-1.23711	1.08575e-05	0.000133658	-1.04189	2.31253e-05	0.000473529	-0.220675	0.238339	0.348141
ENSG00000106341.11	PPP1R17	protein phosphatase 1 regulatory subunit 17 [Source:HGNC Symbol;Acc:HGNC:16973]	-2.47897	3.35313e-05	0.000732503	-3.98774	2.48777e-10	1.8259e-09	-2.47136	3.60734e-05	0.000342215	-1.53927	0.00141239	0.00945449	-0.975321	0.00526811	0.015893
ENSG00000127124.16	HIVEP3	HIVEP zinc finger 3 [Source:HGNC Symbol;Acc:HGNC:13561]	-0.71369	4.19294e-05	0.000861749	-1.11173	6.98153e-10	4.7189e-09	-0.829605	3.86005e-06	5.95325e-05	-0.657266	3.39743e-05	0.000627114	-0.222132	0.112236	0.192168
ENSG00000131149.19	GSE1	Gse1 coiled-coil protein [Source:HGNC Symbol;Acc:HGNC:28979]	-0.67763	5.27334e-05	0.00103164	-0.917335	2.78162e-07	1.15997e-06	-0.66407	0.000130519	0.000935691	-0.479602	0.00115936	0.00810673	-0.186088	0.183238	0.283321
ENSG00000073861.3	TBX21	T-box transcription factor 21 [Source:HGNC Symbol;Acc:HGNC:11599]	-0.909796	5.43923e-05	0.00105732	-1.36692	7.56597e-09	4.18413e-08	-1.11222	2.2112e-06	3.81535e-05	-0.917807	1.15954e-05	0.000288036	-0.166823	0.32373	0.443489
ENSG00000167600.14	CYP2S1	cytochrome P450 family 2 subfamily S member 1 [Source:HGNC Symbol;Acc:HGNC:15654]	-1.1424	5.74955e-05	0.00110662	-1.62291	5.54192e-08	2.62348e-07	-1.10338	9.45686e-05	0.00072389	-0.860492	0.000462371	0.00410237	-0.319131	0.110701	0.190203
ENSG00000151552.12	QDPR	quinoid dihydropteridine reductase [Source:HGNC Symbol;Acc:HGNC:9752]	-0.498046	6.14146e-05	0.00116193	-0.601989	2.02924e-06	7.20872e-06	-0.618954	8.33058e-07	1.79398e-05	-0.476357	2.45535e-05	0.000496672	0.0397519	0.701247	0.783004
ENSG00000141736.13	ERBB2	erb-b2 receptor tyrosine kinase 2 [Source:HGNC Symbol;Acc:HGNC:3430]	-0.836119	7.18075e-05	0.001314	-1.46335	5.17766e-11	4.33022e-10	-0.856596	8.77949e-05	0.000683816	-0.867679	1.20955e-05	0.000294445	-0.509513	0.00452802	0.014019
ENSG00000198574.6	SH2D1B	SH2 domain containing 1B [Source:HGNC Symbol;Acc:HGNC:30416]	-1.05856	7.43473e-05	0.00134844	-1.39688	5.34322e-07	2.11647e-06	-1.17779	1.9174e-05	0.000210119	-0.731517	0.0011393	0.0080092	-0.122579	0.505578	0.619357
ENSG00000054654.18	SYNE2	spectrin repeat containing nuclear envelope protein 2 [Source:HGNC Symbol;Acc:HGNC:17084]	-0.705949	7.99608e-05	0.00142088	-1.1212	2.51047e-09	1.51886e-08	-0.801231	1.43822e-05	0.000166474	-0.541789	0.00064704	0.00524301	-0.244158	0.0975196	0.172519
ENSG00000158292.7	GPR153	G protein-coupled receptor 153 [Source:HGNC Symbol;Acc:HGNC:23618]	-0.940972	8.85195e-05	0.00153615	-1.6023	3.40666e-10	2.4433e-09	-1.05768	1.91991e-05	0.000210256	-0.952025	2.20456e-05	0.000458174	-0.398029	0.031548	0.0691624
ENSG00000100403.12	ZC3H7B	zinc finger CCCH-type containing 7B [Source:HGNC Symbol;Acc:HGNC:30869]	-0.541062	0.000109809	0.00180502	-0.605914	2.86705e-05	8.11479e-05	-0.486268	0.000574895	0.0030556	-0.447399	0.000345182	0.00334311	-0.082453	0.485029	0.600561
ENSG00000232434.2	AJM1	apical junction component 1 homolog [Source:HGNC Symbol;Acc:HGNC:37284]	-0.817417	0.000113134	0.00183972	-1.19333	1.06625e-07	4.79814e-07	-0.745472	0.000451087	0.00252137	-0.876339	1.16952e-05	0.000289653	-0.324719	0.0540876	0.107019
ENSG00000249471.8	ZNF324B	zinc finger protein 324B [Source:HGNC Symbol;Acc:HGNC:33107]	-0.501472	0.000143182	0.00215533	-0.88329	1.20471e-10	9.44055e-10	-0.67409	8.63089e-07	1.84672e-05	-0.581022	2.63298e-06	0.000106521	-0.178574	0.101935	0.178491
ENSG00000185115.6	NSMCE3	NSE3 homolog, SMC5-SMC6 complex component [Source:HGNC Symbol;Acc:HGNC:7677]	-0.404094	0.000150362	0.00222974	-0.765157	3.38543e-12	3.48538e-11	-0.589695	1.19466e-07	4.09357e-06	-0.371371	0.000174081	0.00201779	-0.150949	0.0884262	0.159443
ENSG00000100379.17	KCTD17	potassium channel tetramerization domain containing 17 [Source:HGNC Symbol;Acc:HGNC:25705]	-0.557103	0.000152111	0.00223776	-0.815505	1.54925e-07	6.78124e-07	-0.568189	0.000159769	0.00109952	-0.549483	5.68368e-05	0.000910443	-0.183123	0.12779	0.21315
ENSG00000166289.6	PLEKHF1	pleckstrin homology and FYVE domain containing 1 [Source:HGNC Symbol;Acc:HGNC:20764]	-0.74398	0.000157163	0.00228985	-1.14961	9.28847e-08	4.2289e-07	-0.916598	1.51091e-05	0.000172966	-0.783949	3.69915e-05	0.000665129	-0.155114	0.330965	0.451287
ENSG00000183943.6	PRKX	protein kinase X-linked [Source:HGNC Symbol;Acc:HGNC:9441]	-0.459649	0.000170987	0.00243175	-0.586745	2.58758e-06	8.99475e-06	-0.582114	3.26334e-06	5.20014e-05	-0.345118	0.00120958	0.00834838	0.0134763	0.898068	0.932241
ENSG00000237604.1	ENSG00000237604.1	novel transcript	-0.927298	0.000172104	0.00243724	-1.32236	3.41963e-07	1.40321e-06	-0.902615	0.000228903	0.00146407	-0.906218	7.44304e-05	0.00110768	-0.292387	0.0849816	0.154283
ENSG00000140320.12	BAHD1	bromo adjacent homology domain containing 1 [Source:HGNC Symbol;Acc:HGNC:29153]	-0.478587	0.000177463	0.00248373	-0.908241	9.34433e-12	8.88484e-11	-0.547141	3.17283e-05	0.00031011	-0.442429	0.000157542	0.00188668	-0.320902	0.00443954	0.0137876
ENSG00000149294.16	NCAM1	neural cell adhesion molecule 1 [Source:HGNC Symbol;Acc:HGNC:7656]	-0.901713	0.000177622	0.00248373	-1.17308	4.27857e-06	1.42945e-05	-0.73766	0.00153897	0.00665064	-0.737516	0.000518299	0.0044508	-0.273764	0.132372	0.219235
ENSG00000101452.15	DHX35	DEAH-box helicase 35 [Source:HGNC Symbol;Acc:HGNC:15861]	-0.380296	0.00018212	0.00253387	-0.760336	2.48923e-13	3.2039e-12	-0.510872	9.67278e-07	2.02038e-05	-0.44458	2.24709e-06	9.70015e-05	-0.222052	0.00804958	0.0226802
ENSG00000150687.12	PRSS23	serine protease 23 [Source:HGNC Symbol;Acc:HGNC:14370]	-0.947048	0.000224086	0.00294563	-1.77385	1.93152e-10	1.44565e-09	-1.24569	5.34224e-06	7.69315e-05	-1.01988	2.78535e-05	0.00054427	-0.369523	0.0602938	0.116776
ENSG00000179051.14	RCC2	regulator of chromosome condensation 2 [Source:HGNC Symbol;Acc:HGNC:30297]	-0.400632	0.000232939	0.00302858	-0.357046	0.001152	0.00240169	-0.416298	0.000155599	0.00107704	-0.422472	1.92761e-05	0.000413505	0.0702822	0.453157	0.572069
ENSG00000196329.11	GIMAP5	GTPase, IMAP family member 5 [Source:HGNC Symbol;Acc:HGNC:18005]	-0.522463	0.000249547	0.00319698	-0.909923	1.55274e-09	9.77011e-09	-0.792378	1.68159e-07	5.25149e-06	-0.5511	3.35996e-05	0.000622956	-0.0852796	0.484999	0.600561
ENSG00000189350.12	TOGARAM2	TOG array regulator of axonemal microtubules 2 [Source:HGNC Symbol;Acc:HGNC:33715]	-0.602143	0.000267571	0.0033634	-0.709918	5.92178e-05	0.000157489	-0.683331	8.3183e-05	0.000657417	-0.695594	1.03726e-05	0.000267633	0.00785286	0.955167	0.969947
ENSG00000177338.14	LINC00469	long intergenic non-protein coding RNA 469 [Source:HGNC Symbol;Acc:HGNC:26863]	-1.3742	0.000269285	0.00337563	-1.36792	0.000410861	0.000932747	-1.52689	8.85845e-05	0.000689	-1.2197	0.00042351	0.00386142	0.118853	0.548586	0.658566
ENSG00000008283.16	CYB561	cytochrome b561 [Source:HGNC Symbol;Acc:HGNC:2571]	-0.606106	0.00028738	0.00353509	-1.20213	2.6926e-11	2.35222e-10	-0.871375	1.00473e-06	2.08553e-05	-0.591201	0.000139025	0.00173206	-0.257042	0.0707303	0.132972
ENSG00000283199.3	C13orf46	chromosome 13 open reading frame 46 [Source:HGNC Symbol;Acc:HGNC:53786]	-0.786525	0.000313194	0.00377463	-1.1567	7.52974e-07	2.90388e-06	-0.874726	0.00010293	0.000774904	-0.722534	0.000307289	0.00307256	-0.187229	0.254165	0.366758
ENSG00000188636.4	RTL6	retrotransposon Gag like 6 [Source:HGNC Symbol;Acc:HGNC:13343]	-0.638423	0.000317383	0.00381684	-1.4045	7.14915e-13	8.45721e-12	-0.96924	5.95437e-07	1.37082e-05	-0.685937	4.14591e-05	0.000720584	-0.351965	0.0223503	0.0524994
ENSG00000125498.20	KIR2DL1	killer cell immunoglobulin like receptor, two Ig domains and long cytoplasmic tail 1 [Source:HGNC Symbol;Acc:HGNC:6329]	-1.1318	0.000320057	0.00383516	-1.33975	4.94568e-05	0.000133562	-0.934102	0.00179836	0.00751294	-0.937039	0.000674283	0.00542682	-0.184593	0.345886	0.467009
ENSG00000165548.11	TMEM63C	transmembrane protein 63C [Source:HGNC Symbol;Acc:HGNC:23787]	-1.1157	0.000395261	0.00450024	-1.82195	1.07216e-07	4.82213e-07	-0.919884	0.00221533	0.00884009	-1.44951	2.67652e-06	0.000107499	-0.587697	0.0143817	0.0365252
ENSG00000135905.19	DOCK10	dedicator of cytokinesis 10 [Source:HGNC Symbol;Acc:HGNC:23479]	-0.599146	0.000426129	0.00475734	-1.16206	2.39e-10	1.75801e-09	-0.91048	1.02394e-06	2.1133e-05	-0.657514	4.13079e-05	0.000719456	-0.20662	0.150227	0.241884
ENSG00000117560.8	FASLG	Fas ligand [Source:HGNC Symbol;Acc:HGNC:11936]	-0.836053	0.000462838	0.00509213	-1.05236	4.25704e-05	0.000116647	-1.32801	5.72502e-07	1.33461e-05	-0.945663	3.63193e-05	0.000658728	0.222391	0.219765	0.32665
ENSG00000214279.13	SCART1	scavenger receptor family member expressed on T cells 1 [Source:HGNC Symbol;Acc:HGNC:32411]	-0.78098	0.000487495	0.00532126	-1.98961	5.2691e-16	1.12741e-14	-1.54085	4.57041e-10	7.69491e-08	-1.16959	1.82001e-07	1.69158e-05	-0.350117	0.0426616	0.0886417
ENSG00000081177.18	EXD2	exonuclease 3'-5' domain containing 2 [Source:HGNC Symbol;Acc:HGNC:20217]	-0.466088	0.000495632	0.0053854	-0.97027	7.32807e-12	7.11382e-11	-0.640069	5.16655e-06	7.50139e-05	-0.438717	0.00038199	0.00359153	-0.2882	0.0113189	0.0300372
ENSG00000287958.1	ENSG00000287958.1	novel transcript	-0.934428	0.00050686	0.00547528	-1.60877	4.81152e-08	2.30853e-07	-1.39808	1.84527e-06	3.32148e-05	-0.960769	0.000148264	0.0018085	-0.115721	0.519836	0.632926
ENSG00000175691.9	ZNF77	zinc finger protein 77 [Source:HGNC Symbol;Acc:HGNC:13150]	-0.525592	0.000558059	0.00590586	-0.916683	1.1707e-08	6.24424e-08	-0.658446	3.0875e-05	0.000303972	-0.514064	0.000248456	0.00263774	-0.211162	0.0837973	0.15259
ENSG00000230747.1	ENSG00000230747.1	novel transcript	-0.956207	0.000570676	0.00600558	-1.89716	3.85672e-10	2.73316e-09	-1.42888	1.69532e-06	3.1155e-05	-1.27277	4.25363e-06	0.000146486	-0.338149	0.0674853	0.127976
ENSG00000172543.8	CTSW	cathepsin W [Source:HGNC Symbol;Acc:HGNC:2546]	-0.711447	0.000587534	0.00610858	-1.47429	1.71626e-09	1.07166e-08	-1.09462	5.45287e-06	7.815e-05	-0.958801	1.31498e-05	0.000312007	-0.262032	0.139336	0.228094
ENSG00000211803.2	TRAV23DV6	T cell receptor alpha variable 23/delta variable 6 [Source:HGNC Symbol;Acc:HGNC:12120]	-0.973747	0.000623714	0.00638187	-2.20381	6.47136e-12	6.36745e-11	-1.29519	2.45179e-05	0.000253513	-1.11947	5.31849e-05	0.000867403	-0.688092	0.00338225	0.0110367
ENSG00000087589.16	CASS4	Cas scaffold protein family member 4 [Source:HGNC Symbol;Acc:HGNC:15878]	-0.87261	0.00067887	0.00681241	-2.09831	1.77763e-12	1.93027e-11	-1.3186	5.39056e-06	7.74567e-05	-1.02742	4.78024e-05	0.00079997	-0.595717	0.0081409	0.022894
ENSG00000117281.16	CD160	CD160 molecule [Source:HGNC Symbol;Acc:HGNC:17013]	-0.843855	0.000727653	0.00716816	-2.00901	8.0348e-13	9.38143e-12	-1.78733	4.25861e-10	7.24311e-08	-1.13496	5.01946e-06	0.000162771	-0.143552	0.425972	0.546162
ENSG00000213185.7	FAM24B	family with sequence similarity 24 member B [Source:HGNC Symbol;Acc:HGNC:23475]	-0.587332	0.000728749	0.00717472	-1.33856	1.04206e-12	1.19129e-11	-0.991767	1.04442e-07	3.66492e-06	-0.71911	1.61885e-05	0.000363826	-0.281914	0.0411123	0.0858722
ENSG00000151136.15	BTBD11	BTB domain containing 11 [Source:HGNC Symbol;Acc:HGNC:23844]	-0.601274	0.000781749	0.00754981	-1.56568	2.44077e-15	4.57623e-14	-1.11985	1.55033e-08	9.29529e-07	-0.78987	7.02203e-06	0.000206016	-0.365001	0.0170267	0.0420196
ENSG00000132881.12	CPLANE2	ciliogenesis and planar polarity effector 2 [Source:HGNC Symbol;Acc:HGNC:28127]	-0.478995	0.00078771	0.00758057	-0.654456	1.4882e-05	4.44938e-05	-0.554826	0.000175602	0.00118406	-0.510762	0.0001213	0.00156731	-0.0683716	0.55835	0.667138
ENSG00000114993.17	RTKN	rhotekin [Source:HGNC Symbol;Acc:HGNC:10466]	-0.781432	0.000805412	0.00772417	-1.47081	1.04803e-08	5.64048e-08	-0.959713	8.53195e-05	0.000668993	-1.15723	8.14289e-07	4.86472e-05	-0.362382	0.0406539	0.0851267
ENSG00000172215.6	CXCR6	C-X-C motif chemokine receptor 6 [Source:HGNC Symbol;Acc:HGNC:16647]	-0.782533	0.00082456	0.00785807	-1.74254	2.79759e-11	2.43754e-10	-1.31593	4.35793e-07	1.0739e-05	-0.98462	1.8113e-05	0.000394651	-0.295108	0.10166	0.178177
ENSG00000133067.17	LGR6	leucine rich repeat containing G protein-coupled receptor 6 [Source:HGNC Symbol;Acc:HGNC:19719]	-0.856566	0.00102839	0.00934639	-1.73428	1.06813e-08	5.73756e-08	-1.16973	6.18283e-05	0.00052339	-1.07489	4.66838e-05	0.000787577	-0.371136	0.0744264	0.138422

## Sheet: TableS5_UP
ensemblID	symbol	description	TUBE_INFL.log2FoldChange	TUBE_INFL.pvalue	TUBE_INFL.padj	TUBE_HLTY.log2FoldChange	TUBE_HLTY.pvalue	TUBE_HLTY.padj	TUBE_OXY0.log2FoldChange	TUBE_OXY0.pvalue	TUBE_OXY0.padj	TUBE_OXY1.log2FoldChange	TUBE_OXY1.pvalue	TUBE_OXY1.padj	OXY0_HLTY.log2FoldChange	OXY0_HLTY.pvalue	OXY0_HLTY.padj
ENSG00000225062.1	CATIP-AS1	CATIP antisense RNA 1 [Source:HGNC Symbol;Acc:HGNC:41080]	1.8166	1.6627e-07	1.29538e-05	2.95228	1.00912e-16	2.48816e-15	2.98817	3.53344e-16	2.10888e-12	2.68303	6.40918e-16	1.06828e-11	-0.0254693	0.897658	0.932164
ENSG00000237973.1	MTCO1P12	MT-CO1 pseudogene 12 [Source:HGNC Symbol;Acc:HGNC:52014]	8.05289	6.13883e-15	1.70537e-11	0.263023	5.40023e-12	5.39635e-11	3.76784	8.52641e-15	2.2074e-11	0.131864	1.46878e-08	2.94959e-06	-0.284216	0.197259	0.300074
ENSG00000170180.22	GYPA	glycophorin A (MNS blood group) [Source:HGNC Symbol;Acc:HGNC:4702]	3.16205	2.02191e-09	4.37679e-07	4.2225	1.55189e-15	3.02184e-14	3.89142	6.18997e-13	5.15872e-10	3.25155	1.24274e-11	1.88309e-08	0.120857	0.527324	0.639837
ENSG00000136861.18	CDK5RAP2	CDK5 regulatory subunit associated protein 2 [Source:HGNC Symbol;Acc:HGNC:18672]	1.1524	0.000137753	0.00209494	2.74294	5.91026e-17	1.52496e-15	2.34622	2.22013e-12	1.15641e-09	2.07149	9.24046e-12	1.5402e-08	0.245906	0.217596	0.324147
ENSG00000185499.16	MUC1	mucin 1, cell surface associated [Source:HGNC Symbol;Acc:HGNC:7508]	1.25404	2.96876e-07	1.93252e-05	1.97675	1.57636e-15	3.06204e-14	1.62799	8.99579e-11	2.20503e-08	1.52403	2.4881e-11	3.45597e-08	0.258221	0.148153	0.239238
ENSG00000140939.14	NOL3	nucleolar protein 3 [Source:HGNC Symbol;Acc:HGNC:7869]	0.547334	0.000593028	0.0061395	1.6677	1.44028e-21	1.03033e-19	1.23529	2.4133e-12	1.21894e-09	0.541308	0.000257106	0.00270025	0.372229	0.0090843	0.0251065
ENSG00000133742.13	CA1	carbonic anhydrase 1 [Source:HGNC Symbol;Acc:HGNC:1368]	2.4715	3.52367e-06	0.000129652	3.96617	1.28651e-12	1.44304e-11	4.81742	2.47698e-16	2.10888e-12	2.76408	3.59095e-08	5.49119e-06	-0.348227	0.116204	0.19746
ENSG00000246339.6	EXTL3-AS1	EXTL3 antisense RNA 1 [Source:HGNC Symbol;Acc:HGNC:27985]	0.833156	0.000171448	0.00243519	1.82493	3.06573e-14	4.64965e-13	1.75771	8.09918e-13	5.93958e-10	1.45947	4.29458e-11	4.47388e-08	0.0382166	0.817697	0.874462
ENSG00000082014.16	SMARCD3	SWI/SNF related, matrix associated, actin dependent regulator of chromatin, subfamily d, member 3 [Source:HGNC Symbol;Acc:HGNC:11108]	0.939544	1.55751e-05	0.000406269	2.07275	9.52365e-20	4.58787e-18	1.49564	8.20524e-11	2.04127e-08	0.785987	5.51178e-05	0.000892812	0.461281	0.00775812	0.0219732
ENSG00000168528.12	SERINC2	serine incorporator 2 [Source:HGNC Symbol;Acc:HGNC:23231]	1.01629	8.25007e-05	0.00145055	1.99514	7.48001e-13	8.83606e-12	2.3043	2.05335e-15	6.84505e-12	1.54786	1.45525e-09	6.21949e-07	-0.209557	0.23873	0.348559
ENSG00000235888.3	ENSG00000235888.3	novel transcript	1.36847	4.58242e-05	0.000921349	2.57231	1.52304e-12	1.68008e-11	2.18438	2.26236e-09	2.25014e-07	2.31586	6.09367e-12	1.44801e-08	0.213905	0.296822	0.414567
ENSG00000169877.10	AHSP	alpha hemoglobin stabilizing protein [Source:HGNC Symbol;Acc:HGNC:18075]	2.51128	9.49211e-07	4.6809e-05	3.39069	9.67429e-11	7.69327e-10	3.74149	8.06238e-12	3.27765e-09	2.9018	2.05736e-09	7.45479e-07	-0.130917	0.491491	0.606936
ENSG00000230257.5	NFE4	nuclear factor, erythroid 4 [Source:HGNC Symbol;Acc:HGNC:29902]	1.32352	8.68314e-06	0.000258447	2.5424	2.22478e-16	5.12191e-15	1.68664	4.39533e-08	2.00716e-06	1.25386	3.72206e-06	0.000133994	0.6629	0.0041461	0.0130489
ENSG00000187837.4	H1-2	H1.2 linker histone, cluster member [Source:HGNC Symbol;Acc:HGNC:4716]	1.7334	1.70954e-09	3.99839e-07	2.06227	3.86211e-13	4.80906e-12	1.71667	2.29898e-09	2.25409e-07	0.958307	7.42395e-05	0.00110583	0.231664	0.227808	0.335507
ENSG00000232973.13	CYP1B1-AS1	CYP1B1 antisense RNA 1 [Source:HGNC Symbol;Acc:HGNC:28543]	0.824039	0.00077	0.00747052	2.16012	1.03038e-14	1.7226e-13	1.84524	9.15839e-11	2.21235e-08	1.29642	2.08807e-07	1.90186e-05	0.218169	0.242976	0.353943
ENSG00000128294.16	TPST2	tyrosylprotein sulfotransferase 2 [Source:HGNC Symbol;Acc:HGNC:12021]	0.567128	0.000320315	0.0038355	1.40161	1.04718e-16	2.5744e-15	0.941076	2.10661e-08	1.11384e-06	0.723367	1.86932e-06	8.70332e-05	0.386033	0.00496464	0.0151503
ENSG00000101882.10	NKAP	NFKB activating protein [Source:HGNC Symbol;Acc:HGNC:29873]	0.297593	6.54672e-05	0.00122059	0.556661	1.30158e-13	1.76379e-12	0.397955	1.56585e-07	4.97134e-06	0.441337	2.40529e-10	1.48486e-07	0.147296	0.0238078	0.0552609
ENSG00000118508.5	RAB32	RAB32, member RAS oncogene family [Source:HGNC Symbol;Acc:HGNC:9772]	0.638578	0.000810064	0.00775095	1.64063	1.21312e-14	2.00202e-13	1.20588	1.22248e-08	7.92854e-07	0.998772	1.80885e-07	1.69158e-05	0.335087	0.0410602	0.0857848
ENSG00000122644.13	ARL4A	ADP ribosylation factor like GTPase 4A [Source:HGNC Symbol;Acc:HGNC:695]	1.04562	5.95534e-05	0.00113574	1.86469	2.34829e-11	2.06878e-10	1.61945	9.24453e-09	6.58495e-07	1.61299	4.07338e-10	2.34121e-07	0.155519	0.405439	0.525535
ENSG00000109047.8	RCVRN	recoverin [Source:HGNC Symbol;Acc:HGNC:9937]	2.25778	6.32681e-07	3.43503e-05	3.2808	1.47313e-12	1.6315e-11	2.69697	5.98632e-09	4.7066e-07	1.79807	7.03281e-06	0.000206016	0.261998	0.21805	0.324534
ENSG00000187010.21	RHD	Rh blood group D antigen [Source:HGNC Symbol;Acc:HGNC:10009]	2.42334	1.74382e-07	1.34564e-05	2.95771	1.78809e-10	1.34898e-09	2.72195	7.7222e-09	5.77191e-07	2.29923	4.37389e-08	6.29292e-06	0.0909461	0.642517	0.737364
ENSG00000183648.11	NDUFB1	NADH:ubiquinone oxidoreductase subunit B1 [Source:HGNC Symbol;Acc:HGNC:7695]	0.888349	4.59031e-07	2.73106e-05	1.22635	7.02309e-12	6.84166e-11	0.892463	5.25785e-07	1.25018e-05	0.920029	1.66491e-08	3.26478e-06	0.276413	0.0605928	0.117274
ENSG00000223749.11	MIR503HG	MIR503 host gene [Source:HGNC Symbol;Acc:HGNC:28258]	1.33236	1.16263e-05	0.000322441	2.15549	1.35428e-11	1.24782e-10	2.12264	6.45135e-11	1.65433e-08	1.29104	3.28796e-06	0.000124838	0.0114256	0.956629	0.971007
ENSG00000168958.20	MFF	mitochondrial fission factor [Source:HGNC Symbol;Acc:HGNC:24858]	0.647858	2.03303e-06	8.5142e-05	0.940489	2.2191e-12	2.3695e-11	0.61753	3.50821e-06	5.50092e-05	0.735009	2.21805e-09	7.86605e-07	0.281692	0.0124383	0.0324192
ENSG00000225969.2	ABHD11-AS1	ABHD11 antisense RNA 1 (tail to tail) [Source:HGNC Symbol;Acc:HGNC:18289]	1.36862	0.000442975	0.00491906	3.30546	7.06183e-13	8.3777e-12	2.52999	2.41707e-08	1.23962e-06	2.33649	1.30721e-08	2.82967e-06	0.390056	0.098566	0.173999
ENSG00000047597.7	XK	X-linked Kx blood group [Source:HGNC Symbol;Acc:HGNC:12811]	2.10663	4.4094e-08	4.48146e-06	2.32967	1.05184e-09	6.81386e-09	2.07986	6.25884e-08	2.5723e-06	1.95971	2.51258e-08	4.52736e-06	0.109181	0.574532	0.681506
ENSG00000014919.13	COX15	cytochrome c oxidase assembly homolog COX15 [Source:HGNC Symbol;Acc:HGNC:2263]	0.319989	0.000521074	0.00558976	0.704524	1.94806e-13	2.5547e-12	0.481025	6.35017e-07	1.44993e-05	0.492909	2.82337e-08	4.62013e-06	0.201178	0.0128752	0.0333805
ENSG00000124588.20	NQO2	N-ribosyldihydronicotinamide:quinone reductase 2 [Source:HGNC Symbol;Acc:HGNC:7856]	0.99822	4.85358e-05	0.000964237	1.8241	1.95619e-12	2.10496e-11	1.58453	1.6592e-09	1.80755e-07	1.00189	1.08887e-05	0.000275824	0.158115	0.371906	0.493113
ENSG00000277969.1	ENSG00000277969.1	novel transcript	0.769926	1.89459e-05	0.00046853	1.15618	7.13428e-10	4.80848e-09	1.12535	2.9437e-09	2.74108e-07	0.985915	8.49655e-09	2.11374e-06	0.00639119	0.961538	0.974044
ENSG00000143479.17	DYRK3	dual specificity tyrosine phosphorylation regulated kinase 3 [Source:HGNC Symbol;Acc:HGNC:3094]	1.59431	4.03119e-08	4.17059e-06	1.66107	5.11696e-09	2.93309e-08	1.62796	1.59913e-08	9.51941e-07	1.32593	2.51511e-07	2.21535e-05	0.0100864	0.99015	0.993361
ENSG00000236409.2	NRADDP	neurotrophin receptor associated death domain, pseudogene [Source:HGNC Symbol;Acc:HGNC:19337]	0.730904	0.000935865	0.00868116	1.78811	1.08962e-12	1.24226e-11	1.58366	4.24941e-10	7.24311e-08	0.886048	3.46185e-05	0.000634786	0.136693	0.440033	0.559328
ENSG00000278961.2	SMIM34B	small integral membrane protein 34B [Source:HGNC Symbol;Acc:HGNC:53650]	1.03411	0.000582306	0.00607377	2.5752	2.31245e-13	3.00187e-12	2.04191	4.77034e-09	3.88428e-07	1.19549	4.42898e-05	0.000757929	0.324116	0.132832	0.219866
ENSG00000129038.16	LOXL1	lysyl oxidase like 1 [Source:HGNC Symbol;Acc:HGNC:6665]	1.37565	2.88258e-06	0.000111188	1.90564	1.88545e-10	1.41439e-09	1.64383	4.00071e-08	1.85233e-06	1.38792	2.62373e-07	2.22364e-05	0.153923	0.421187	0.541777
ENSG00000034713.8	GABARAPL2	GABA type A receptor associated protein like 2 [Source:HGNC Symbol;Acc:HGNC:13291]	0.62057	9.80765e-06	0.000283809	0.939181	6.18499e-11	5.10606e-10	0.745305	1.97217e-07	5.94432e-06	0.708349	6.18075e-08	7.74592e-06	0.159646	0.194746	0.297335
ENSG00000233547.1	ENSG00000233547.1	novel transcript	1.37314	2.5031e-05	0.000578665	2.58826	1.88017e-13	2.48128e-12	1.66327	7.13469e-07	1.58985e-05	1.26201	1.7662e-05	0.000387866	0.669079	0.00909548	0.025129
ENSG00000103257.9	SLC7A5	solute carrier family 7 member 5 [Source:HGNC Symbol;Acc:HGNC:11063]	1.18203	5.71217e-08	5.53549e-06	1.38177	2.14958e-10	1.59809e-09	1.25838	8.63754e-09	6.25959e-07	0.681387	0.00020894	0.00231403	0.0751579	0.660299	0.751049
ENSG00000198258.10	UBL5	ubiquitin like 5 [Source:HGNC Symbol;Acc:HGNC:13736]	0.89856	2.38036e-05	0.000556463	1.44449	4.93554e-11	4.14228e-10	1.08705	7.83655e-07	1.70299e-05	1.06652	1.18718e-07	1.26038e-05	0.280218	0.10114	0.177515
ENSG00000258102.5	MAP1LC3B2	microtubule associated protein 1 light chain 3 beta 2 [Source:HGNC Symbol;Acc:HGNC:34390]	0.674332	4.88052e-05	0.000968435	1.29831	5.88596e-14	8.45024e-13	0.816003	1.6077e-06	3.00081e-05	0.494077	0.000677636	0.00544592	0.408895	0.00403972	0.0127769
ENSG00000219626.9	FAM228B	family with sequence similarity 228 member B [Source:HGNC Symbol;Acc:HGNC:24736]	0.417919	0.00106453	0.0095808	0.966217	1.63645e-12	1.79214e-11	0.630566	2.81466e-06	4.59949e-05	0.639464	2.05641e-07	1.88331e-05	0.293069	0.0111116	0.0296286
ENSG00000053108.17	FSTL4	follistatin like 4 [Source:HGNC Symbol;Acc:HGNC:21389]	3.52771	1.44998e-11	1.09855e-08	2.645	4.47072e-08	2.16433e-07	2.40242	7.23436e-07	1.60349e-05	1.26681	0.000885037	0.00666898	0.0761061	0.690487	0.775176
ENSG00000178752.16	ERFE	erythroferrone [Source:HGNC Symbol;Acc:HGNC:26727]	1.83428	3.0034e-05	0.000675582	3.21106	9.49616e-12	9.01892e-11	2.62948	2.69876e-08	1.33878e-06	1.2854	0.000419052	0.00383146	0.255479	0.223495	0.331011
ENSG00000204323.5	SMIM5	small integral membrane protein 5 [Source:HGNC Symbol;Acc:HGNC:40030]	1.24473	1.79e-05	0.000449161	1.81303	2.02536e-09	1.2494e-08	1.78763	7.36318e-09	5.57861e-07	1.26932	2.75694e-06	0.000109477	0.00243928	0.993152	0.995541
ENSG00000233901.6	LINC01503	long intergenic non-protein coding RNA 1503 [Source:HGNC Symbol;Acc:HGNC:51184]	0.723651	0.0010143	0.00925872	1.66737	1.43367e-11	1.31661e-10	1.39123	2.19266e-08	1.14568e-06	0.939024	1.66379e-05	0.000370254	0.19067	0.277935	0.393295
ENSG00000128165.9	ADM2	adrenomedullin 2 [Source:HGNC Symbol;Acc:HGNC:28898]	0.809556	0.000102187	0.00170837	1.61747	5.99671e-13	7.2325e-12	1.12276	3.77802e-07	9.62874e-06	0.635513	0.00056079	0.00473039	0.38406	0.0269429	0.0609754
ENSG00000226281.4	ENSG00000226281.4	novel transcript	0.914705	5.44267e-05	0.00105732	1.50174	3.84709e-10	2.72749e-09	1.29884	5.9694e-08	2.49368e-06	0.909212	1.20756e-05	0.000294445	0.134357	0.440762	0.560127
ENSG00000100418.8	DESI1	desumoylating isopeptidase 1 [Source:HGNC Symbol;Acc:HGNC:24577]	0.3135	0.00037154	0.00430058	0.567287	2.37932e-10	1.7517e-09	0.483236	1.04278e-07	3.66492e-06	0.391822	2.13426e-06	9.34215e-05	0.0750983	0.348953	0.470159
ENSG00000181788.4	SIAH2	siah E3 ubiquitin protein ligase 2 [Source:HGNC Symbol;Acc:HGNC:10858]	0.937471	3.92427e-05	0.0008166	1.30024	4.56729e-08	2.20468e-07	1.43712	3.86214e-09	3.37037e-07	1.06557	8.59537e-07	4.99191e-05	-0.119989	0.475628	0.591448
ENSG00000173926.6	MARCHF3	membrane associated ring-CH-type finger 3 [Source:HGNC Symbol;Acc:HGNC:28728]	1.21148	6.95512e-07	3.68025e-05	0.969097	4.56778e-05	0.000124344	1.3942	1.51832e-08	9.2027e-07	1.33799	3.44761e-09	1.12676e-06	-0.365503	0.0455134	0.0930935
ENSG00000204010.3	IFIT1B	interferon induced protein with tetratricopeptide repeats 1B [Source:HGNC Symbol;Acc:HGNC:23442]	1.79414	6.43661e-05	0.00120545	2.31842	1.05804e-06	3.97374e-06	2.78534	3.20252e-08	1.53832e-06	2.7534	1.81873e-09	7.02161e-07	-0.189221	0.339897	0.460789
ENSG00000101558.14	VAPA	VAMP associated protein A [Source:HGNC Symbol;Acc:HGNC:12648]	0.605443	0.000142962	0.00215451	1.1329	1.55775e-11	1.42116e-10	0.735157	8.93193e-06	0.000114345	0.66689	7.92609e-06	0.00022354	0.331404	0.0158914	0.0397118
ENSG00000105205.7	CLC	Charcot-Leyden crystal galectin [Source:HGNC Symbol;Acc:HGNC:2014]	2.80481	8.09157e-10	2.54472e-07	1.15325	0.00316901	0.00603876	2.44209	5.79868e-08	2.43457e-06	2.33769	1.42304e-08	2.89259e-06	-0.938146	0.00266576	0.00909949
ENSG00000148057.16	IDNK	IDNK gluconokinase [Source:HGNC Symbol;Acc:HGNC:31367]	0.755997	0.000151478	0.00223437	1.28783	1.50327e-09	9.48034e-09	0.957599	5.06348e-06	7.38392e-05	1.05343	6.30365e-08	7.7829e-06	0.238384	0.134621	0.222121
ENSG00000112096.18	SOD2	superoxide dismutase 2 [Source:HGNC Symbol;Acc:HGNC:11180]	0.600148	0.00101879	0.00928947	1.33889	3.52066e-11	3.01554e-10	1.01617	4.67098e-07	1.13824e-05	0.754499	2.16695e-05	0.000452049	0.246048	0.114471	0.195107
ENSG00000127540.12	UQCR11	ubiquinol-cytochrome c reductase, complex III subunit XI [Source:HGNC Symbol;Acc:HGNC:30862]	0.645434	0.000980816	0.00903717	1.3996	1.51697e-10	1.16252e-09	1.03061	2.00989e-06	3.55919e-05	0.974634	7.05299e-07	4.40266e-05	0.277362	0.0954748	0.169566
ENSG00000002726.20	AOC1	amine oxidase copper containing 1 [Source:HGNC Symbol;Acc:HGNC:80]	2.66749	4.74431e-05	0.00094818	4.3538	3.9151e-10	2.77217e-09	3.22076	2.25546e-06	3.8677e-05	2.71836	5.04908e-06	0.000163097	0.318246	0.125324	0.209945
ENSG00000258679.1	ENSG00000258679.1	novel YWHA pseudogene	0.945512	7.64903e-06	0.000236538	1.36879	2.51466e-10	1.84482e-09	1.00119	2.06465e-06	3.61867e-05	0.705311	0.000113831	0.00149987	0.272452	0.0951139	0.168997
ENSG00000092841.19	MYL6	myosin light chain 6 [Source:HGNC Symbol;Acc:HGNC:7587]	0.723825	0.000816271	0.00780138	1.63837	1.53709e-11	1.40384e-10	1.04954	9.62175e-06	0.000121404	0.963736	7.17533e-06	0.000207997	0.454508	0.0150706	0.0379911
ENSG00000197982.14	C1orf122	chromosome 1 open reading frame 122 [Source:HGNC Symbol;Acc:HGNC:24789]	0.654315	0.000133667	0.00205343	1.16221	1.22061e-10	9.55172e-10	0.822056	4.3364e-06	6.50577e-05	0.710293	9.41349e-06	0.000251852	0.271673	0.0582768	0.113596
ENSG00000256269.10	HMBS	hydroxymethylbilane synthase [Source:HGNC Symbol;Acc:HGNC:4982]	1.29768	3.70548e-06	0.00013311	1.41029	4.76713e-07	1.90229e-06	1.51418	1.24831e-07	4.18749e-06	1.29128	4.44784e-07	3.25161e-05	-0.088401	0.620608	0.719653
ENSG00000133069.17	TMCC2	transmembrane and coiled-coil domain family 2 [Source:HGNC Symbol;Acc:HGNC:24239]	1.36158	0.000121989	0.00192913	1.93214	3.90242e-07	1.5857e-06	2.39357	2.00996e-09	2.06803e-07	1.61103	2.72424e-06	0.000108631	-0.272134	0.200018	0.303358
ENSG00000183111.12	ARHGEF37	Rho guanine nucleotide exchange factor 37 [Source:HGNC Symbol;Acc:HGNC:34430]	1.49189	1.86041e-05	0.000461448	1.54226	1.0233e-05	3.16679e-05	2.20018	4.44624e-09	3.72411e-07	1.73727	1.76869e-07	1.66556e-05	-0.427333	0.0621968	0.119835
ENSG00000188672.19	RHCE	Rh blood group CcEe antigens [Source:HGNC Symbol;Acc:HGNC:10008]	1.75447	3.8995e-05	0.000812461	2.31078	2.2636e-07	9.59139e-07	2.67512	1.1254e-08	7.39681e-07	1.79526	5.81638e-06	0.000179865	-0.163636	0.40933	0.529673
ENSG00000243317.8	STMP1	short transmembrane mitochondrial protein 1 [Source:HGNC Symbol;Acc:HGNC:41909]	0.728938	6.9589e-05	0.00128593	1.01687	1.49259e-07	6.55903e-07	0.948103	1.03957e-06	2.13656e-05	0.950664	8.60671e-08	9.50044e-06	0.0358481	0.825832	0.881071
ENSG00000125995.16	ROMO1	reactive oxygen species modulator 1 [Source:HGNC Symbol;Acc:HGNC:16185]	0.724406	0.000159601	0.00230523	1.4309	5.55394e-12	5.53336e-11	0.83872	2.94451e-05	0.000293536	0.588807	0.000650533	0.00526363	0.489363	0.00386155	0.0122997
ENSG00000163636.10	PSMD6	proteasome 26S subunit, non-ATPase 6 [Source:HGNC Symbol;Acc:HGNC:9564]	0.514565	2.59357e-07	1.78374e-05	0.565257	1.22314e-08	6.51145e-08	0.353313	0.000391932	0.00225189	0.422946	3.05288e-06	0.000117518	0.200007	0.0222204	0.0522422
ENSG00000163736.4	PPBP	pro-platelet basic protein [Source:HGNC Symbol;Acc:HGNC:9240]	1.44721	6.51598e-06	0.000208862	2.11481	1.51289e-10	1.16021e-09	1.23874	7.72536e-05	0.000620495	1.01464	0.000226271	0.00246719	0.6284	0.0093392	0.0256662
ENSG00000105610.6	KLF1	Kruppel like factor 1 [Source:HGNC Symbol;Acc:HGNC:6345]	1.29912	0.000319209	0.00382776	1.747	8.1798e-06	2.58662e-05	2.45952	3.9836e-09	3.42261e-07	1.96096	1.28322e-07	1.32849e-05	-0.427509	0.0656484	0.125083
ENSG00000115657.14	ABCB6	ATP binding cassette subfamily B member 6 (Langereis blood group) [Source:HGNC Symbol;Acc:HGNC:47]	1.03444	1.06913e-06	5.09151e-05	1.01662	1.43113e-06	5.2438e-06	1.238	1.01066e-08	6.90397e-07	0.640455	0.000351697	0.00338849	-0.20031	0.212749	0.318578
ENSG00000145901.15	TNIP1	TNFAIP3 interacting protein 1 [Source:HGNC Symbol;Acc:HGNC:16903]	0.561482	0.000411555	0.00463813	0.995619	3.90208e-09	2.2805e-08	0.901152	1.2035e-07	4.11063e-06	0.56676	0.000118484	0.00154528	0.0612825	0.64834	0.741799
ENSG00000163554.15	SPTA1	spectrin alpha, erythrocytic 1 [Source:HGNC Symbol;Acc:HGNC:11272]	1.31674	0.000309753	0.00374274	2.0539	3.8157e-07	1.55387e-06	2.36393	2.34643e-08	1.21084e-06	1.72374	2.57484e-06	0.000104932	-0.156729	0.429471	0.549257
ENSG00000188026.13	RILPL1	Rab interacting lysosomal protein like 1 [Source:HGNC Symbol;Acc:HGNC:26814]	0.693979	7.5883e-05	0.00136589	0.875236	1.47931e-06	5.40371e-06	1.15377	5.95033e-10	9.51871e-08	0.624035	8.70405e-05	0.00124531	-0.260433	0.0734718	0.137029
ENSG00000102886.15	GDPD3	glycerophosphodiester phosphodiesterase domain containing 3 [Source:HGNC Symbol;Acc:HGNC:28638]	0.684039	0.00034284	0.00403848	1.11728	4.83562e-08	2.31809e-07	1.23075	3.93854e-09	3.40143e-07	0.643614	0.000270405	0.00279425	-0.110466	0.472582	0.588758
ENSG00000187699.10	C2orf88	chromosome 2 open reading frame 88 [Source:HGNC Symbol;Acc:HGNC:28191]	1.24959	2.30658e-06	9.42308e-05	1.69789	2.8755e-10	2.0884e-09	0.896948	0.000346419	0.00203673	0.846381	0.000198165	0.00222479	0.62028	0.00339689	0.011078
ENSG00000174175.17	SELP	selectin P [Source:HGNC Symbol;Acc:HGNC:10721]	0.957986	4.52268e-05	0.000914506	1.4553	4.47593e-09	2.58865e-08	1.16536	1.94614e-06	3.47304e-05	0.830025	8.74361e-05	0.00124776	0.195534	0.290568	0.407195
ENSG00000135070.15	ISCA1	iron-sulfur cluster assembly 1 [Source:HGNC Symbol;Acc:HGNC:28660]	1.20171	1.40225e-07	1.14013e-05	1.01167	5.91008e-06	1.91781e-05	0.942855	2.12702e-05	0.000228288	1.0607	2.54841e-07	2.21535e-05	0.0236593	0.885469	0.924113
ENSG00000165264.11	NDUFB6	NADH:ubiquinone oxidoreductase subunit B6 [Source:HGNC Symbol;Acc:HGNC:7701]	0.817824	4.29652e-07	2.59472e-05	0.868139	8.87374e-08	4.05671e-07	0.639215	6.1388e-05	0.000520456	0.634071	1.15885e-05	0.000288036	0.176855	0.176122	0.274459
ENSG00000232788.1	ITGA6-AS1	ITGA6 antisense RNA 1 [Source:HGNC Symbol;Acc:HGNC:40308]	1.02891	6.39193e-07	3.4368e-05	0.969347	2.05317e-06	7.2848e-06	0.913359	6.11881e-06	8.50611e-05	0.883694	1.58783e-06	7.83015e-05	0.0176315	0.91974	0.946661
ENSG00000183011.13	NAA38	N-alpha-acetyltransferase 38, NatC auxiliary subunit [Source:HGNC Symbol;Acc:HGNC:28212]	0.793735	0.000119546	0.00190132	1.31549	2.6854e-09	1.61473e-08	0.911347	2.13958e-05	0.000229194	0.866542	8.78383e-06	0.000240804	0.29425	0.0811622	0.14871
ENSG00000007168.13	PAFAH1B1	platelet activating factor acetylhydrolase 1b regulatory subunit 1 [Source:HGNC Symbol;Acc:HGNC:8574]	0.31117	0.000574511	0.00603019	0.523421	1.61967e-08	8.43225e-08	0.442901	1.66408e-06	3.07845e-05	0.38489	5.03914e-06	0.000163092	0.0620364	0.43744	0.556839
ENSG00000183508.5	TENT5C	terminal nucleotidyltransferase 5C [Source:HGNC Symbol;Acc:HGNC:24712]	1.73554	1.11255e-07	9.55875e-06	1.76391	4.13736e-08	2.01642e-07	1.24178	6.39417e-05	0.000536377	0.982495	0.000268077	0.00277534	0.313014	0.130454	0.21677
ENSG00000173598.14	NUDT4	nudix hydrolase 4 [Source:HGNC Symbol;Acc:HGNC:8051]	0.906154	2.12527e-06	8.81195e-05	1.09291	1.55697e-08	8.13529e-08	0.70186	0.000159987	0.00110007	0.722679	2.08334e-05	0.000437344	0.300964	0.0492554	0.0993129
ENSG00000115641.19	FHL2	four and a half LIM domains 2 [Source:HGNC Symbol;Acc:HGNC:3703]	0.919728	7.01715e-05	0.00129097	1.5188	8.62102e-10	5.69051e-09	1.04357	1.15496e-05	0.000139905	0.691525	0.000570049	0.00477946	0.33183	0.0689659	0.130224
ENSG00000054356.14	PTPRN	protein tyrosine phosphatase receptor type N [Source:HGNC Symbol;Acc:HGNC:9676]	1.70459	6.145e-06	0.000198883	2.19842	1.43922e-08	7.5627e-08	1.60669	1.75138e-05	0.000194557	1.16547	0.000229487	0.00249191	0.297761	0.164624	0.260116
ENSG00000146007.11	ZMAT2	zinc finger matrin-type 2 [Source:HGNC Symbol;Acc:HGNC:26433]	0.480702	0.000699637	0.00697452	0.96087	1.6503e-10	1.25723e-09	0.560305	0.000155977	0.00107832	0.521352	8.87607e-05	0.00125797	0.354022	0.00533968	0.016074
ENSG00000129472.15	RAB2B	RAB2B, member RAS oncogene family [Source:HGNC Symbol;Acc:HGNC:20246]	0.935666	8.21602e-07	4.20076e-05	0.660995	0.000456116	0.00102571	0.807261	1.83707e-05	0.000202649	1.02357	7.67187e-09	1.9673e-06	-0.148939	0.29514	0.412493
ENSG00000260231.2	KDM7A-DT	KDM7A divergent transcript [Source:HGNC Symbol;Acc:HGNC:48959]	0.710145	0.000467286	0.0051343	1.09383	8.13439e-07	3.11688e-06	1.14702	2.60528e-07	7.35092e-06	0.904982	5.05955e-06	0.000163119	-0.0692348	0.653826	0.745977
ENSG00000066926.12	FECH	ferrochelatase [Source:HGNC Symbol;Acc:HGNC:3647]	1.10516	0.000335089	0.00397528	1.23921	0.000172212	0.000418856	1.96146	4.52469e-08	2.03831e-06	1.77963	4.19681e-08	6.13618e-06	-0.499719	0.0317227	0.0694889
ENSG00000115602.17	IL1RL1	interleukin 1 receptor like 1 [Source:HGNC Symbol;Acc:HGNC:5998]	1.27277	9.83129e-05	0.00166702	1.53026	6.76811e-06	2.17698e-05	1.40192	3.12483e-05	0.00030656	1.88729	7.26733e-09	1.9089e-06	0.0450361	0.81704	0.873999
ENSG00000174456.15	C12orf76	chromosome 12 open reading frame 76 [Source:HGNC Symbol;Acc:HGNC:33790]	0.385401	9.45504e-05	0.00161638	0.59086	5.31698e-09	3.02882e-08	0.320077	0.00131565	0.00587128	0.439426	1.68634e-06	8.15942e-05	0.250055	0.00426973	0.0133724
ENSG00000070010.19	UFD1	ubiquitin recognition factor in ER associated degradation 1 [Source:HGNC Symbol;Acc:HGNC:12520]	0.537444	6.48773e-07	3.47709e-05	0.588899	6.69945e-08	3.13318e-07	0.418057	0.000104137	0.00078152	0.335201	0.000407923	0.0037669	0.149673	0.119364	0.201597
ENSG00000179761.12	PIPOX	pipecolic acid and sarcosine oxidase [Source:HGNC Symbol;Acc:HGNC:17804]	0.645668	0.000444901	0.00493191	1.174	4.28705e-09	2.48804e-08	0.861546	9.50199e-06	0.000120166	0.623656	0.000224858	0.00245766	0.231829	0.135107	0.222707
ENSG00000182512.5	GLRX5	glutaredoxin 5 [Source:HGNC Symbol;Acc:HGNC:20134]	0.925716	0.000675991	0.00679579	1.25906	3.11309e-05	8.75763e-05	1.74936	4.42972e-08	2.00853e-06	1.42248	5.55971e-07	3.72166e-05	-0.350156	0.0905121	0.162273
ENSG00000172146.2	OR1A1	olfactory receptor family 1 subfamily A member 1 (gene/pseudogene) [Source:HGNC Symbol;Acc:HGNC:8179]	0.63536	0.00103453	0.00938171	1.25031	9.84493e-09	5.31741e-08	0.864627	2.89895e-05	0.00028934	0.773081	2.9684e-05	0.00057163	0.278921	0.0944781	0.1681
ENSG00000235169.9	SMIM1	small integral membrane protein 1 (Vel blood group) [Source:HGNC Symbol;Acc:HGNC:44204]	1.2891	0.00032234	0.00385698	1.83543	2.46438e-06	8.61136e-06	2.40812	4.55964e-09	3.7811e-07	1.04227	0.000890746	0.00669942	-0.34202	0.125477	0.210112
ENSG00000187134.14	AKR1C1	aldo-keto reductase family 1 member C1 [Source:HGNC Symbol;Acc:HGNC:384]	1.92734	1.81999e-07	1.37622e-05	1.49503	2.00784e-05	5.85157e-05	1.68282	2.916e-06	4.72684e-05	1.13161	0.000211674	0.00233964	-0.126958	0.518629	0.632001
ENSG00000141469.18	SLC14A1	solute carrier family 14 member 1 (Kidd blood group) [Source:HGNC Symbol;Acc:HGNC:10918]	1.25452	7.77849e-05	0.00139112	0.974004	0.00204191	0.0040474	1.77029	4.35948e-07	1.0739e-05	1.89471	4.97603e-09	1.48108e-06	-0.595107	0.0155642	0.0390287
ENSG00000225205.5	ENSG00000225205.5	novel transcript	0.572224	0.000664769	0.00671428	1.17161	2.00149e-10	1.49404e-09	0.646593	0.000194771	0.0012847	0.489361	0.00117637	0.00818728	0.440708	0.00393198	0.0124922
ENSG00000235706.8	DICER1-AS1	DICER1 antisense RNA 1 [Source:HGNC Symbol;Acc:HGNC:43017]	0.67587	0.000210095	0.00280824	1.02102	8.46263e-08	3.88154e-07	0.849478	5.83621e-06	8.20911e-05	0.630403	0.000142118	0.00175598	0.107781	0.447322	0.566434
ENSG00000147689.16	FAM83A	family with sequence similarity 83 member A [Source:HGNC Symbol;Acc:HGNC:28210]	2.70493	0.000218925	0.00290221	3.34346	5.43027e-05	0.000145424	5.92739	7.61516e-10	1.10373e-07	2.20171	0.000353427	0.00339927	-1.33435	0.00679778	0.0196677
ENSG00000249669.10	CARMN	cardiac mesoderm enhancer-associated non-coding RNA [Source:HGNC Symbol;Acc:HGNC:42872]	0.71505	0.000982114	0.00904413	1.28019	1.78996e-07	7.75338e-07	1.28383	1.55279e-07	4.95822e-06	0.679571	0.000540238	0.00458986	-0.023237	0.890745	0.927296
ENSG00000173578.7	XCR1	X-C motif chemokine receptor 1 [Source:HGNC Symbol;Acc:HGNC:1625]	1.74248	4.79431e-05	0.000953599	2.60448	8.67955e-09	4.72934e-08	1.1734	0.00196618	0.00804624	1.65842	2.26536e-05	0.000466631	0.946892	0.00377573	0.0120609
ENSG00000162873.14	KLHDC8A	kelch domain containing 8A [Source:HGNC Symbol;Acc:HGNC:25573]	1.88261	3.67204e-06	0.000133055	1.80568	5.8147e-06	1.89e-05	2.047	7.79322e-07	1.69801e-05	1.10399	0.00062321	0.00510701	-0.127046	0.513814	0.627051
ENSG00000088726.16	TMEM40	transmembrane protein 40 [Source:HGNC Symbol;Acc:HGNC:25620]	1.34028	7.89805e-06	0.000242439	1.73063	1.84135e-08	9.50207e-08	1.04005	0.000269371	0.00167034	0.812939	0.00093417	0.00694502	0.453066	0.0369194	0.0785828
ENSG00000229833.10	PET100	PET100 cytochrome c oxidase chaperone [Source:HGNC Symbol;Acc:HGNC:40038]	1.07676	2.70713e-06	0.000107434	1.10474	1.41021e-06	5.17627e-06	0.859989	0.000112887	0.000832201	0.840157	3.18543e-05	0.000601981	0.156757	0.352945	0.474197
ENSG00000111229.16	ARPC3	actin related protein 2/3 complex subunit 3 [Source:HGNC Symbol;Acc:HGNC:706]	0.516387	0.000472842	0.00517827	0.866008	4.19016e-08	2.03977e-07	0.542094	0.000377414	0.00218352	0.630042	8.17319e-06	0.000228575	0.265084	0.0428214	0.0888519
ENSG00000124172.10	ATP5F1E	ATP synthase F1 subunit epsilon [Source:HGNC Symbol;Acc:HGNC:838]	0.840242	0.000114603	0.00185097	1.2368	7.91611e-08	3.64491e-07	0.805008	0.000253368	0.00159726	0.852677	2.65716e-05	0.000526456	0.309274	0.0755638	0.140178
ENSG00000138821.13	SLC39A8	solute carrier family 39 member 8 [Source:HGNC Symbol;Acc:HGNC:20862]	1.11769	7.47788e-06	0.000232585	1.42938	1.74884e-08	9.0615e-08	0.716136	0.00179382	0.00750296	0.741445	0.00050134	0.00434548	0.539965	0.00677341	0.019604
ENSG00000112769.20	LAMA4	laminin subunit alpha 4 [Source:HGNC Symbol;Acc:HGNC:6484]	1.46187	9.34311e-07	4.64221e-05	1.24702	1.27171e-05	3.85328e-05	1.0302	0.000163647	0.00111928	1.08364	1.98008e-05	0.000421507	0.104602	0.573734	0.680932
ENSG00000103363.15	ELOB	elongin B [Source:HGNC Symbol;Acc:HGNC:11619]	0.740876	0.000235609	0.00305031	0.966268	8.31605e-06	2.62473e-05	0.96486	8.60295e-06	0.000111244	0.884766	7.11635e-06	0.000206963	-0.0256549	0.863828	0.909212
ENSG00000159352.16	PSMD4	proteasome 26S subunit, non-ATPase 4 [Source:HGNC Symbol;Acc:HGNC:9561]	0.42246	0.000787602	0.00758057	0.764459	2.01421e-08	1.03269e-07	0.560496	4.04995e-05	0.00037691	0.386828	0.00104248	0.00750324	0.182007	0.125989	0.210736
ENSG00000095380.11	NANS	N-acetylneuraminate synthase [Source:HGNC Symbol;Acc:HGNC:19237]	0.563278	0.0010275	0.00934335	0.971737	2.08855e-07	8.92842e-07	0.783281	2.15783e-05	0.000230851	0.63678	9.61016e-05	0.00133263	0.132072	0.372014	0.493216
ENSG00000171840.12	NINJ2	ninjurin 2 [Source:HGNC Symbol;Acc:HGNC:7825]	0.721918	0.000187296	0.00258432	0.74292	0.00027331	0.000641082	1.08404	2.43824e-07	7.03126e-06	0.82601	7.77782e-06	0.000220477	-0.311897	0.0546281	0.10782
ENSG00000086232.13	EIF2AK1	eukaryotic translation initiation factor 2 alpha kinase 1 [Source:HGNC Symbol;Acc:HGNC:24921]	0.83695	1.07015e-05	0.000304389	0.60061	0.00162747	0.00329407	0.965511	7.31052e-07	1.6118e-05	0.790025	5.637e-06	0.00017595	-0.347241	0.0258656	0.0589793
ENSG00000269293.3	ZSCAN16-AS1	ZSCAN16 antisense RNA 1 [Source:HGNC Symbol;Acc:HGNC:48982]	0.673899	5.05259e-05	0.000995538	0.743079	1.35958e-05	4.09982e-05	0.732012	1.54572e-05	0.000175864	0.658344	1.9016e-05	0.00040944	-0.0160446	0.897411	0.932073
ENSG00000138722.10	MMRN1	multimerin 1 [Source:HGNC Symbol;Acc:HGNC:7178]	1.41118	8.74584e-06	0.000259138	1.69774	1.5269e-07	6.69392e-07	0.985897	0.000757142	0.00379208	0.850878	0.00104356	0.0075039	0.443571	0.0461022	0.0940437
ENSG00000049759.18	NEDD4L	NEDD4 like E3 ubiquitin protein ligase [Source:HGNC Symbol;Acc:HGNC:7728]	0.955484	0.000142827	0.00215443	0.914559	0.000383946	0.000876179	1.46144	9.31871e-08	3.362e-06	0.952212	4.62875e-05	0.000782475	-0.442404	0.0260278	0.0592585
ENSG00000143543.15	JTB	jumping translocation breakpoint [Source:HGNC Symbol;Acc:HGNC:6201]	0.510516	0.000324727	0.00387996	0.760044	3.80911e-07	1.55157e-06	0.559866	9.18893e-05	0.000708096	0.519925	8.0231e-05	0.0011726	0.14211	0.247512	0.359304
ENSG00000235453.10	SMIM27	small integral membrane protein 27 [Source:HGNC Symbol;Acc:HGNC:31420]	0.820427	1.52912e-06	6.84088e-05	0.527188	0.00169029	0.0034055	0.75567	8.84849e-06	0.000113626	0.684671	7.75152e-06	0.000220106	-0.225296	0.100703	0.176965
ENSG00000141098.13	GFOD2	glucose-fructose oxidoreductase domain containing 2 [Source:HGNC Symbol;Acc:HGNC:28159]	0.438862	0.000362915	0.00421975	0.486647	0.000170411	0.000414901	0.714805	4.22743e-08	1.94112e-06	0.420743	0.000177689	0.00205106	-0.231939	0.0310279	0.0682375
ENSG00000182600.9	SNORC	secondary ossification center associated regulator of chondrocyte maturation [Source:HGNC Symbol;Acc:HGNC:33763]	0.906468	0.000517291	0.00556631	1.42342	6.0108e-07	2.36237e-06	1.28996	5.15726e-06	7.49443e-05	0.734066	0.0013349	0.00904052	0.0599966	0.746454	0.818707
ENSG00000274026.2	FAM27E3	family with sequence similarity 27 member E3 [Source:HGNC Symbol;Acc:HGNC:28655]	1.00047	0.000190575	0.00260527	1.27684	6.30283e-06	2.03715e-05	1.36346	1.7547e-06	3.19993e-05	0.792789	0.000688662	0.00550798	-0.0809541	0.640015	0.735455
ENSG00000184106.8	TREML3P	triggering receptor expressed on myeloid cells like 3, pseudogene [Source:HGNC Symbol;Acc:HGNC:30806]	1.09734	0.00089834	0.00841343	1.6382	8.12603e-06	2.57157e-05	1.70937	5.1201e-06	7.44693e-05	1.37187	3.64172e-05	0.000659068	-0.0545569	0.77041	0.838471
ENSG00000205929.11	C21orf62	chromosome 21 open reading frame 62 [Source:HGNC Symbol;Acc:HGNC:1305]	0.557556	0.000658983	0.00667248	0.771174	1.01317e-05	3.13663e-05	0.774733	7.7876e-06	0.000103101	0.655084	2.47334e-05	0.000498924	-0.0314223	0.823366	0.879059
ENSG00000077150.20	NFKB2	nuclear factor kappa B subunit 2 [Source:HGNC Symbol;Acc:HGNC:7795]	0.543886	0.00104296	0.00944269	0.777745	1.13805e-05	3.4831e-05	0.928692	2.3648e-07	6.86698e-06	0.521108	0.000640851	0.00521059	-0.152639	0.277766	0.393123
ENSG00000241468.8	ATP5MF	ATP synthase membrane subunit f [Source:HGNC Symbol;Acc:HGNC:848]	0.734014	0.000128804	0.00200834	1.08666	9.77954e-08	4.42829e-07	0.62539	0.00106884	0.00498752	0.632271	0.000259806	0.00271929	0.355982	0.0288225	0.064278
ENSG00000156298.12	TSPAN7	tetraspanin 7 [Source:HGNC Symbol;Acc:HGNC:11854]	1.46616	0.000408224	0.00460995	1.30398	0.00207044	0.00409761	2.62183	2.53735e-07	7.21357e-06	2.08426	2.09355e-06	9.26112e-05	-0.812992	0.0110643	0.0295308
ENSG00000126432.14	PRDX5	peroxiredoxin 5 [Source:HGNC Symbol;Acc:HGNC:9355]	0.750482	0.000140705	0.00213595	0.852124	3.41799e-05	9.5333e-05	0.999304	1.58335e-06	2.96855e-05	0.668287	0.000190414	0.0021576	-0.146107	0.350736	0.471838
ENSG00000166171.13	DPCD	deleted in primary ciliary dyskinesia homolog (mouse) [Source:HGNC Symbol;Acc:HGNC:24542]	1.32247	1.26796e-05	0.000344247	1.09908	0.000220665	0.00052679	1.39386	5.54886e-06	7.90499e-05	1.07398	5.91925e-05	0.000942331	-0.223966	0.256737	0.369766
ENSG00000260549.1	MT1L	metallothionein 1L, pseudogene [Source:HGNC Symbol;Acc:HGNC:7404]	1.49092	4.53193e-05	0.000914506	1.82236	1.38878e-06	5.1066e-06	1.42095	8.59002e-05	0.000672199	1.02702	0.00059487	0.00494036	0.180723	0.371732	0.492962
ENSG00000260360.1	ENSG00000260360.1	novel transcript	0.903142	1.19486e-05	0.000329735	0.693799	0.000584111	0.00128783	0.949527	3.45597e-06	5.44977e-05	0.734221	4.19202e-05	0.000726326	-0.240327	0.13564	0.223418
ENSG00000138175.9	ARL3	ADP ribosylation factor like GTPase 3 [Source:HGNC Symbol;Acc:HGNC:694]	0.768413	5.39546e-06	0.000176683	0.714577	2.65397e-05	7.56629e-05	0.660005	7.62659e-05	0.000614403	0.553356	0.000188601	0.00213996	0.0172884	0.899322	0.93302
ENSG00000196517.13	SLC6A9	solute carrier family 6 member 9 [Source:HGNC Symbol;Acc:HGNC:11056]	1.40297	0.000109027	0.00179572	1.32295	0.000287183	0.00067098	1.97649	6.04476e-07	1.3878e-05	1.30483	7.60406e-05	0.0011262	-0.396478	0.0832881	0.151837
ENSG00000234353.2	ENSG00000234353.2	immunoglobulin lambda-like polypeptide 1 (IGLL1) pseudogene	0.706982	0.00105771	0.0095348	0.807509	0.00055027	0.0012187	1.1925	6.92895e-07	1.55231e-05	1.01227	2.81411e-06	0.000110888	-0.352695	0.0578748	0.113143
ENSG00000104341.17	LAPTM4B	lysosomal protein transmembrane 4 beta [Source:HGNC Symbol;Acc:HGNC:13646]	1.18712	2.60706e-08	2.97633e-06	0.699961	0.000574153	0.00126805	0.664019	0.0006808	0.00349802	0.682353	0.000126914	0.00161976	-0.0106493	0.94197	0.961255
ENSG00000100003.18	SEC14L2	SEC14 like lipid binding 2 [Source:HGNC Symbol;Acc:HGNC:10699]	1.90319	2.2633e-09	4.65737e-07	0.788392	0.00493916	0.00903389	1.11375	9.71659e-05	0.000740752	0.797483	0.000985294	0.0072252	-0.271924	0.170752	0.267734
ENSG00000156042.18	CFAP70	cilia and flagella associated protein 70 [Source:HGNC Symbol;Acc:HGNC:30726]	0.761564	3.70726e-05	0.000788172	0.822666	1.18478e-05	3.61286e-05	0.692094	0.000140904	0.000996011	0.631745	0.000103973	0.00141241	0.0765438	0.603451	0.705475
ENSG00000140416.23	TPM1	tropomyosin 1 [Source:HGNC Symbol;Acc:HGNC:12010]	0.495094	0.000920499	0.00857144	0.820776	5.18388e-07	2.05677e-06	0.614993	0.000130087	0.000933403	0.523485	0.000229962	0.00249436	0.166292	0.232488	0.341355
ENSG00000214253.9	FIS1	fission, mitochondrial 1 [Source:HGNC Symbol;Acc:HGNC:21689]	0.807427	0.000257711	0.00327903	0.837166	0.000323861	0.000749219	1.01	1.69044e-05	0.000189484	0.980206	4.64894e-06	0.000154977	-0.150514	0.332401	0.452801
ENSG00000257815.6	PRANCR	progenitor renewal associated non-coding RNA [Source:HGNC Symbol;Acc:HGNC:51126]	0.420894	0.000193647	0.00263486	0.479093	3.16668e-05	8.89338e-05	0.540635	2.58468e-06	4.31246e-05	0.323943	0.00117642	0.00818728	-0.0727784	0.453775	0.572733
ENSG00000169231.13	THBS3	thrombospondin 3 [Source:HGNC Symbol;Acc:HGNC:11787]	0.49606	0.000640083	0.00651337	0.524081	0.00071883	0.00155968	0.843342	6.21052e-08	2.56866e-06	0.480699	0.000346278	0.00334789	-0.322056	0.0123396	0.0322175
ENSG00000126088.14	UROD	uroporphyrinogen decarboxylase [Source:HGNC Symbol;Acc:HGNC:12591]	0.690803	8.70909e-05	0.00151527	0.649085	0.000358278	0.000822219	0.8194	7.38956e-06	9.84566e-05	0.650613	5.73887e-05	0.000917999	-0.175351	0.22706	0.334955
ENSG00000140932.10	CMTM2	CKLF like MARVEL transmembrane domain containing 2 [Source:HGNC Symbol;Acc:HGNC:19173]	1.14612	0.000115171	0.00185655	1.46652	2.36914e-06	8.31695e-06	0.939565	0.00099306	0.00470905	1.0334	0.000137944	0.00172616	0.301488	0.140885	0.229998
ENSG00000272468.1	ENSG00000272468.1	novel transcript	0.921245	0.000672417	0.00676802	1.35331	5.49932e-06	1.79905e-05	1.23681	2.40353e-05	0.000249142	0.858055	0.000509765	0.00439791	0.046987	0.823948	0.879455
ENSG00000143158.11	MPC2	mitochondrial pyruvate carrier 2 [Source:HGNC Symbol;Acc:HGNC:24515]	0.551202	1.03423e-05	0.000297217	0.510107	6.05696e-05	0.000160837	0.42333	0.00071529	0.00362936	0.4587	5.10851e-05	0.00083973	0.0644642	0.564474	0.67296
ENSG00000156928.5	MALSU1	mitochondrial assembly of ribosomal large subunit 1 [Source:HGNC Symbol;Acc:HGNC:21721]	0.524904	6.2204e-05	0.00117287	0.566312	2.45032e-05	7.02838e-05	0.446012	0.000697053	0.00356221	0.498829	3.17288e-05	0.000600974	0.0897259	0.418871	0.539672
ENSG00000231760.5	ENSG00000231760.5	novel transcript	0.568126	0.000547114	0.00580667	0.662482	0.000149257	0.000367858	0.872876	6.77612e-07	1.52834e-05	0.485647	0.000945444	0.00700385	-0.209929	0.138589	0.227228
ENSG00000196407.12	THEM5	thioesterase superfamily member 5 [Source:HGNC Symbol;Acc:HGNC:26755]	1.9216	8.37429e-05	0.00146775	1.72105	0.000355927	0.000817498	2.49978	3.40522e-06	5.39015e-05	1.4011	0.000410971	0.00378248	-0.300807	0.163614	0.258856
ENSG00000180089.6	TMEM86B	transmembrane protein 86B [Source:HGNC Symbol;Acc:HGNC:28448]	0.854867	0.000384339	0.00441804	0.772445	0.00228576	0.00449123	1.30511	8.55672e-07	1.83321e-05	0.95287	3.79392e-05	0.000676338	-0.461772	0.0211709	0.0502315
ENSG00000198805.12	PNP	purine nucleoside phosphorylase [Source:HGNC Symbol;Acc:HGNC:7892]	0.670405	0.000105682	0.0017545	0.791258	1.20536e-05	3.67293e-05	0.631067	0.000315263	0.00188657	0.528951	0.000590346	0.00491012	0.106163	0.467558	0.584596
ENSG00000099785.10	MARCHF2	membrane associated ring-CH-type finger 2 [Source:HGNC Symbol;Acc:HGNC:28038]	0.669501	0.000746057	0.00730627	0.868715	6.36292e-05	0.000168291	0.915587	2.52031e-05	0.000258992	0.71689	0.000162319	0.00192702	-0.0530233	0.68101	0.76729
ENSG00000110200.8	ANAPC15	anaphase promoting complex subunit 15 [Source:HGNC Symbol;Acc:HGNC:24531]	0.904347	3.87202e-06	0.000136488	0.616588	0.00146671	0.00299745	0.681566	0.000347872	0.00204311	0.580512	0.000413338	0.00379379	-0.0885245	0.556226	0.665127
ENSG00000157045.9	NTAN1	N-terminal asparagine amidase [Source:HGNC Symbol;Acc:HGNC:29909]	0.627444	0.000230861	0.00301331	0.506973	0.00446119	0.00823832	0.661214	0.000175261	0.00118317	0.731934	6.89178e-06	0.000202954	-0.160067	0.240836	0.351326
ENSG00000189229.11	ENSG00000189229.11	novel transcript	0.814699	9.90066e-05	0.00167708	0.721988	0.00073789	0.00159522	0.766168	0.000243984	0.00154335	0.701945	0.000169655	0.00198861	-0.0709469	0.646445	0.740495
ENSG00000254979.5	ENSG00000254979.5	novel protein	1.35485	0.000512884	0.00553317	1.46638	0.000349665	0.000803891	1.5347	0.000183922	0.00122919	1.41627	0.000141551	0.00175157	-0.0648022	0.74244	0.815592
ENSG00000143321.19	HDGF	heparin binding growth factor [Source:HGNC Symbol;Acc:HGNC:4856]	0.523292	0.000751633	0.00733932	0.477625	0.00382575	0.00714482	0.747797	7.17548e-06	9.61511e-05	0.547008	0.000169496	0.00198815	-0.270297	0.0479383	0.0971118
ENSG00000165678.21	GHITM	growth hormone inducible transmembrane protein [Source:HGNC Symbol;Acc:HGNC:17281]	0.431288	7.81616e-06	0.000240368	0.315368	0.00109032	0.00228626	0.337658	0.000491185	0.00270022	0.286653	0.00104149	0.00750324	-0.0308395	0.699136	0.781517
ENSG00000269439.6	ENSG00000269439.6	novel transcript	0.629194	0.000171829	0.00243654	0.625603	0.000318503	0.000737846	0.628556	0.000192551	0.00127207	0.494974	0.000780379	0.00607222	-0.0350976	0.800169	0.861355
ENSG00000235257.9	ITGA9-AS1	ITGA9 antisense RNA 1 [Source:HGNC Symbol;Acc:HGNC:49668]	0.502437	0.000482065	0.00526889	0.542389	0.000335003	0.000773169	0.537568	0.000263991	0.00164678	0.492714	0.000182519	0.00209375	-0.0219699	0.857132	0.903591
ENSG00000153094.24	BCL2L11	BCL2 like 11 [Source:HGNC Symbol;Acc:HGNC:994]	0.513323	0.000220072	0.00291107	0.571856	6.46575e-05	0.000170759	0.469105	0.000710499	0.00361165	0.403439	0.00126203	0.00865902	0.0680502	0.580509	0.686881
ENSG00000103942.13	HOMER2	homer scaffold protein 2 [Source:HGNC Symbol;Acc:HGNC:17513]	0.703553	0.000747794	0.00731748	0.792175	0.000450539	0.00101371	0.847248	0.000129651	0.000931477	0.62133	0.000989356	0.00724738	-0.0909133	0.618282	0.718305
ENSG00000267416.1	ENSG00000267416.1	novel transcript	1.44634	0.000170487	0.00242671	1.02591	0.00534606	0.00970994	1.60218	6.8588e-05	0.000566514	1.18538	0.000452212	0.00404588	-0.33649	0.133481	0.220764
ENSG00000118777.12	ABCG2	ATP binding cassette subfamily G member 2 (Junior blood group) [Source:HGNC Symbol;Acc:HGNC:74]	1.32123	0.000372638	0.0043103	1.10529	0.00300639	0.00576116	1.3353	0.000458993	0.0025587	1.0682	0.000809435	0.00623171	-0.147435	0.460584	0.579004
ENSG00000184924.5	PTRHD1	peptidyl-tRNA hydrolase domain containing 1 [Source:HGNC Symbol;Acc:HGNC:33782]	0.590636	0.000382791	0.00440443	0.520288	0.00301893	0.00578253	0.549095	0.0012392	0.00559472	0.510706	0.000737306	0.0058106	-0.0528862	0.672208	0.760649
